# Supplementary material for: On the Necessity of Multidisciplinarity in the Development of at-Home Health Monitoring Platforms for Older Adults: Systematic Review
Source: JMIR Hum Factors. 2025 Feb 27;12:e59458. doi: 10.2196/59458 (PMC11884709; doi:10.2196/59458)
Supplement: Multimedia Appendix 1 [file humanfactors-v12-e59458-s001.xlsx]

## Sheet: Systematic Reviews
Paper	Description	Human element design consideration?	Research Focus	Usability	Acessibility	Reliability	Stigma	Control	Privacy	Lack of Human Response	Burden to Others	Lack of Percieved Need	Affordability
Are Active and Assisted Living applications addressing the main acceptance concerns of their beneficiaries? Preliminary insights from a scoping review	Overview of concerns with AAL technologies	Majorly	Both	Y	Y	Y	N	N	Y	N	N	N	Y
bib38 L. N. Lee and M. J. Kim, ‘A critical review of smart residential environments for older adults with a focus on pleasurable experience’, Frontiers in psychology, vol. 10, p. 3080, 2020.	Older adult opinions on monitoring tech (highlights need for evaluation framework)	Majorly	Both	Y	Y	N	N	N	Y	N	N	N	N
L. Liu, E. Stroulia, I. Nikolaidis, A. Miguel-Cruz, and A. R. Rincon, ‘Smart homes and home health monitoring technologies for older adults: A systematic review’, International journal of medical informatics, vol. 91, pp. 44–59, 2016.	Overview of smart home applications	Highly	Application	Y	Y	N	Y	N	Y	Y	Y	N	Y
P. P. Morita, K. S. Sahu, and A. Oetomo, ‘Health Monitoring Using Smart Home Technologies: Scoping Review’, JMIR mHealth and uHealth, vol. 11, p. e37347, 2023.	Overview of smart home applications	Highly	Application	Y	Y	N	N	N	Y	Y	N	Y	N
M. Boström, S. Kjellström, and A. Björklund, ‘Older persons have ambivalent feelings about the use of monitoring technologies’, Technology and Disability, vol. 25, no. 2, pp. 117–125, 2013.	Older adult opinions on monitoring tech	Majorly	Application	N	N	N	N	Y	Y	Y	Y	Y	Y
bib36 H. Hawley-Hague, E. Boulton, A. Hall, K. Pfeiffer, and C. Todd, ‘Older adults’ perceptions of technologies aimed at falls prevention, detection or monitoring: a systematic review’, International journal of medical informatics, vol. 83, no. 6, pp. 416–426, 2014.	Older adult opinions on monitoring tech	Majorly	Application	Y	N	N	N	N	Y	N	N	Y	Y
L. Zheng et al., ‘Unobtrusive sensing and wearable devices for health informatics’, IEEE transactions on biomedical engineering, vol. 61, no. 5, pp. 1538–1554, 2014.	Overview of 4 main sensor based monitoring technologies	Minorly	Technical	Y	N	Y	N	N	Y	N	N	N	Y
S. Majumder, T. Mondal, and M. J. Deen, ‘Wearable sensors for remote health monitoring’, Sensors, vol. 17, no. 1, p. 130, 2017.	Overview of wearable health monitoring technologies	Moderately	Technical	Y	N	Y	N	N	Y	N	N	N	Y
J. Wang, N. Spicher, J. M. Warnecke, M. Haghi, J. Schwartze, and T. M. Deserno, ‘Unobtrusive health monitoring in private spaces: The smart home’, Sensors, vol. 21, no. 3, p. 864, 2021.	Overview of smart home applications	Minorly	Technical	N	Y	N	N	N	Y	N	N	N	N
Y. Guo, J. Yang, Y. Liu, X. Chen, and G.-Z. Yang, ‘Detection and assessment of Parkinson’s disease based on gait analysis: A survey’, Frontiers in Aging Neuroscience, p. 837, 2022.	Overview of gait assessment monitoring	None	Technical	N	N	N	N	N	N	N	N	N	N
N. Zhu et al., ‘Bridging e-health and the internet of things: The sphere project’, IEEE Intelligent Systems, vol. 30, no. 4, pp. 39–46, 2015.	Overview of monitoring technologies	None	Tech	N	N	N	N	N	N	N	N	N	N
Remote patient monitoring using artificial intelligence: Current state, applications, and challenges	overview of AI in patient monitoring	Minorly	Tech	Y	N	N	N	N	Y	N	N	N	N
Factors Determining the Success and Failure of eHealth Interventions: Systematic Review of the Literature	Overview of smart home applications	Majorly	Both	y	y	y	y	y	n	n	y	n	y

## Sheet: Scoping Literature
Papers (1-30 pubmed) (31 - 55 IEEE Explore) (56 onwards: Arxiv)	Year	Summary	Medical or Tech	Review of opinion or Unique application	no drs involved	no participants involved	Participant recommendations used?	Usability	Acessibility	Reliability	Privacy	Control	Stigma	Lack of Human Response	Burden to Others	Lack of Percieved Need	Affordability	Score	appscore	tech score	both score					Medical or Tech	appscore	tech score	both score
Example	All		All	All	Only focus groups	All		All, for all of these, the question is do they come across this issue?	All	All	All	All	All	All	All	All	All									All
1. Development and Clinical Evaluation of a Web-Based Upper Limb Home Rehabilitation System Using a Smartwatch and Machine Learning Model for Chronic Stroke Survivors: Prospective Comparative Study.	2020	Evaluation on the technical results of machine learning application for stroke survivor rehabilitation monitoring.	both	app	0	23	no (25% dropout)	N	N	Y	N	N	N	N	N	N	Y	2	1	1	0					both	1	1	0			Type	Application	Tech	Both
4. A Sensor-Based mHealth Platform for Remote Monitoring and Intervention of Frailty Patients at Home.	2021	overview of system use and feasibility for frailty syndrome, involves smart home system of fall detectors and sensors	both	app	0	40	yes	Y	Y	Y	Y	N	Y	N	N	N	Y	6	2	3	1					both	2	3	1			Both	1.8125	2.625	1
5. Evaluation of 1-Year in-Home Monitoring Technology by Home-Dwelling Older Adults, Family Caregivers, and Nurses.	2020	1 Year review of home monitoring technologies, considers opinions of both nurses and older adults, nuses at 69% thought it was useful	both	app	20	26	yes	Y	Y	Y	Y	N	Y	Y	Y	N	N	7	3	3	1					both	3	3	1			Medical	1.071	1.571	0.845
6. Home health monitoring around the time of surgery: qualitative study of patients' experiences before and after joint replacement.	2019	qualitative sutdy of patient experience of home health monitoring following joint replacement surgeries.	both	app	0	13	yes, PPI used	Y	Y	Y	N	Y	N	N	Y	N	N	5	1	3	1					both	1	3	1			Tech	0.34	1.896	0.448
15. Using home sensing technology to assess outcome and recovery after hip and knee replacement in the UK: the HEmiSPHERE study protocol.	2018	HEMISPHERE Study: SPHERE system installed for nhs adults for continuous behaviour monitoring.	both	app	1 focus group worth	30	yes	Y	Y	Y	Y	Y	N	Y	Y	N	Y	8	3	3	2					both	3	3	2
19. Methods for Spatiotemporal Analysis of Human Gait Based on Data from Depth Sensors.	2023	Tests multiple methods of gait analysis using depth sensors.	both	app	0	5	no	Y	Y	Y	N	N	Y	N	N	Y	Y	6	3	3	0					both	3	3	0
24. Real-Life Gait Performance as a Digital Biomarker for Motor Fluctuations: The Parkinson@Home Validation Study.	2020	System involving video and multiple wearable accelerometers for monitoring PD fluctuations at home.	Both	app	0	42	no	Y	Y	Y	N	N	N	N	N	N	N	3	0	3	0					Both	0	3	0
Older adults' attitudes to self-management of health and wellness through smart home data	2015	interview of older adults to get attitudes regarding smart home monitoring	both	review	0	7	yes	Y	Y	N	Y	Y	N	N	Y	Y	Y	7	3	2	2					both	3	2	2
Eldercare Smart Home Sensor Based System: Approach, Deployment and Insights	2022	review of how to deploy smart homes effectively for older adults	both	app	1	8	yes	Y	N	Y	Y	Y	Y	N	N	N	N	5	1	2	2					both	1	2	2
Real-time vital signs monitoring and interpretation system for early detection of multiple physical signs in older adults	2014	at home older adult anomaly detection	both	app	0	20	no	Y	N	Y	N	N	N	N	N	N	N	2	0	2	0					both	0	2	0
Detecting daily routines of older adults using sensor time series clustering	2014	AAL analysis using at home monitoring	both	app	0	3	no	Y	N	Y	N	N	N	N	N	N	N	2	0	2	0					both	0	2	0
Social robotic application to support active and healthy ageing	2021	review to find out the specifications for older adults for assistive robots to be acceptable	Both	review	unspecified	unspecified	yes	Y	Y	Y	Y	Y	N	Y	Y	N	Y	8	3	3	2					Both	3	3	2
Halleyassist: A personalised internet of things technology to assist the elderly in daily living	2019	Same as below, but from Tech perspective	Both	app	unspecified	unspecified	no	Y	Y	Y	Y	N	N	N	Y	N	Y	6	2	3	1					Both	2	3	1
The Economic Viability of an In-Home Monitoring System in the context of an Aged Care Setting	2023	Looking into how smart homes and monitoring can be made economically viable (Another success example known as Halley)	Both	review	unspecified	unspecified	yes	Y	Y	Y	Y	Y	N	Y	Y	N	Y	8	3	3	2					Both	3	3	2
Real-Time Elderly Healthcare Monitoring Expert System Using Wireless Sensor Network	2019	Wireless sensor network for monitoring vital signs, concept design only,wearable wifi bracelets	both	review	0	0	no	Y	Y	Y	N	N	N	N	Y	N	N	4	1	3	0					both	1	3	0
Sensors for healthcare: Would you want them in your home?	2014	Sphere interdisciplinary research collaboration, this paper addresses the challenges	both	app	0	0	yes	Y	Y	Y	Y	Y	Y	N	Y	N	Y	8	3	3	2					both	3	3	2
2. Effect of a Home-Based Wearable Continuous ECG Monitoring Patch on Detection of Undiagnosed Atrial Fibrillation: The mSToPS Randomized Clinical Trial.	2018	Testing an ECG patch to determine if it's use promoted higher diagnosis rates, there is absolutely no participant involvement in design or feedback given	medical	app	0	2359	no (high dropout)	N	N	N	N	N	N	N	N	N	N	0	0	0	0					medical	0	0	0
7. Technology for Healthy Independent Living: Creating a Tailored In-Home Sensor System for Older Adults and Family Caregivers.	2020	developing a home monitoring system both for older adults and caregivers	medical	app	0	28	yes	Y	Y	N	Y	Y	N	N	N	N	Y	5	1	2	2					medical	1	2	2
8. A Multiple Stakeholder Perspective on the Drivers and Barriers for the Implementation of Lifestyle Monitoring Using Infrared Sensors to Record Movements for Vulnerable Older Adults Living Alone at Home: A Qualitative Study.	2022	Investigation of multiple stakeholders being patients and medical professionals for lifestyle monitoring at home, qualitative study, carehome managers, medical pros and nurses	medical	app	14	0	yes	Y	Y	N	N	Y	N	N	Y	Y	Y	6	3	2	1					medical	3	2	1
9. Feasibility and Patient Experience of a Home-Based Rehabilitation Program Driven by a Tablet App and Mobility Monitoring for Patients After a Total Hip Arthroplasty.	2019	app for monitoring recovery after hip arthroplasty using PC and tablet with necklace motion sensor	medical	app	0	26 (9 dropped out)	yes	Y	Y	Y	N	N	N	N	N	Y	N	4	1	3	0					medical	1	3	0
11. A Smart Digital Health Platform to Enable Monitoring of Quality of Life and Frailty in Older Patients with Cancer: A Mixed-Methods, Feasibility Study Protocol.	2023	Evaluation of effectiveness of online cancer healthcare monitoring platform, still ongoing	medical	app	40	160		Y	Y	N	N	N	N	N	N	N	N	2	0	2	0					medical	0	2	0
12. Issues Associated With the Management and Governance of Sensor Data and Information to Assist Aging in Place: Focus Group Study With Health Care Professionals.	2020	Healthcare professional study for telemonitoring applications for aging in place.	medical	review	44	0	Y	Y	Y	Y	Y	N	N	N	N	N	Y	5	1	3	1					medical	1	3	1
13. Smart clothes-assisted home-nursing care program for family caregivers of older persons with dementia and hip fracture: a mixed-methods study.	2022	evaluation of a smart-clothes program for at-home assisted nursing care.	medical	app	0	13 (+13 relatives)	Y	Y	N	N	Y	N	N	N	N	N	N	2	0	1	1					medical	0	1	1
14. Comparison of the Mental Burden on Nursing Care Providers With and Without Mat-Type Sleep State Sensors at a Nursing Home in Tokyo, Japan: Quasi-Experimental Study.	2022	Investigation of whether mat-based sensors help alleviate the burden in nursing care.	medical	app	22	40 Feedback not used	Y	N	N	N	N	Y	N	N	Y	Y	N	3	2	0	1					medical	2	0	1
17. Home-based monitoring of falls using wearable sensors in Parkinson's disease.	2020	Large-scale study of PD sufferers comparing their incidence of fall rate vs controls using wearable fall detectors	medical	app		4126	no	Y	N	Y	N	N	N	Y	N	N	N	3	1	2	0					medical	1	2	0
20. Body-Worn Sensors in Parkinson's Disease: Evaluating Their Acceptability to Patients.	2016	Evaluating the effectiveness of wrist-worn sensors in terms of acceptability for older adults.	medical	app	0	34	yes	N	N	Y	Y	Y	Y	N	N	N	Y	5	2	1	2					medical	2	1	2
21. A nurse-driven method for developing artificial intelligence in "smart" homes for aging-in-place.	2020	Experiment with smart-homes deployed to assist nurses in their care duties.	medical	app	10	10 (feedback not used)	yes	Y	N	N	Y	Y	N	N	N	Y	N	4	1	1	2					medical	1	1	2
29. Quantitative Assessment of Head Tremor in Patients with Essential Tremor and Cervical Dystonia by Using Inertial Sensors.	2019	using inertial sensors to detect tremors in patients	medical	app	0	248	no	Y	N	Y	N	N	N	N	N	N	N	2	0	2	0					medical	0	2	0
Limited but satisfied: Low SES older adults experiences of aging in place	2015	another review of older adults opinions on smart home type technologies	Medical	review	0	8	yes	N	Y	N	Y	N	Y	N	N	N	Y	4	2	1	1					Medical	2	1	1
MAISON - Multimodal AI-based Sensor platform for Older Individuals	2022	MAISON system monitors for multi-modal data at home	medical	app	0	2	no	Y	N	Y	Y	N	N	N	N	Y	N	4	1	2	1					medical	1	2	1
3. Comparison of Collaborative and Cooperative Schemes in Sensor Networks for Non-Invasive Monitoring of People at Home.	2023	wireless sensor network evaluation, focussing on effectiveness and ability for patient use	Tech	app	0	na	yes	Y	Y	N	Y	Y	N	N	N	N	N	4	0	2	2					Tech	0	2	2
10. Deep Learning-Based IoT System for Remote Monitoring and Early Detection of Health Issues in Real-Time.	2023	IoT for at-home monitoriing of different types of heartbeats	Tech	app	0	22	no	Y	N	N	Y	N	N	N	N	N	N	2	0	1	1					Tech	0	1	1
16. Healthy Ageing: A Decision-Support Algorithm for the Patient-Specific Assignment of ICT Devices and Services.	2023	tree model for decision support for Drs to decide which older adults need which types of monitoring tech	Tech	app	0	50	no	Y	N	Y	N	N	N	N	Y	N	N	3	1	2	0					Tech	1	2	0
22. Active and Assisted Living Ecosystem for the Elderly.	2018	wearable sensors at home to analyse AAL (active assisted living) in the form of a computer app	Tech	app	0	23	yes	Y	Y	N	N	N	N	N	N	Y	Y	4	2	2	0					Tech	2	2	0
23. Monitoring and detection platform to prevent anomalous situations in home care.	2014	review of a carry-able monitor at home care for accelerometers and ECG.	Tech	app	0	1	no	Y	N	Y	N	Y	N	N	N	N	Y	4	1	2	1					Tech	1	2	1
25. Radar-Based, Simultaneous Human Presence Detection and Breathing Rate Estimation.	2021	Signal processing to determine human presence based only on minute movement like breathing.	Tech	app	0	2	no	Y	N	Y	N	N	N	N	N	N	N	2	0	2	0					Tech	0	2	0
26. Statistical Study of User Perception of Smart Homes during Vital Signal Monitoring with an Energy-Saving Algorithm.	2022	Signal monitoring with a focus on energy-saving algorithm for use in older adult smart homes	Tech	app	0	40	yes	Y	Y	Y	N	Y	N	N	N	N	N	4	0	3	1					Tech	0	3	1
27. A Novel Human Activity Recognition and Prediction in Smart Home Based on Interaction.	2019	smart home activity recognition system	Tech	app	0	2	no	N	N	Y	N	N	N	N	N	N	N	1	0	1	0					Tech	0	1	0
28. Internet of Things and Machine Learning for Healthy Ageing: Identifying the Early Signs of Dementia.	2020	detecting early onset dementia through multiple sensors.	Tech	app	0	20	no	N	N	Y	N	N	N	N	N	N	N	1	0	1	0					Tech	0	1	0
IoT-Based Fall Detection for Smart Home Environments	2016	IOT system for fall detection used on older adults at home	tech	app	0	0	no	Y	Y	Y	N	N	N	N	N	N	N	3	0	3	0					tech	0	3	0
Smartphone based continuous monitoring system for home-bound elders and patients	2014	wearable continuous monitoring system integrated into phones for monitoring those with Alzheimers	Tech	app	0	6	no	Y	N	Y	N	N	N	N	N	N	N	2	0	2	0					Tech	0	2	0
Using phone-based activity monitors to promote physical activity in older adults: A pilot study	2014	Phone based monitor for AAL in older adults	Tech	app	0	8	yes	Y	Y	Y	N	Y	N	N	N	N	N	4	0	3	1					Tech	0	3	1
A Transformer-based Model for Older Adult Behavior Change Detection	2022	Anomaly detection from activities of daily living data (ADL)	Tech	app	0	2	no	Y	N	Y	N	N	N	N	N	N	N	2	0	2	0					Tech	0	2	0
CAL: A Smart Home Environment for Monitoring Cognitive Decline	2018	Smart home network of systems developed for application, another EXAMPLE OF SUCCESS	Tech	app	0	0	no	Y	Y	Y	Y	Y	N	N	N	N	N	5	0	3	2					Tech	0	3	2
Healthcare Monitoring System of Patients using IoT	2022	IoT based on accelerometers for monitoring vulnerable people and older adults	Tech		0	0	no	Y	N	Y	N	N	N	N	N	N	N	2	0	2	0					Tech	0	2	0
Fall-Sense: An Enhanced Sensor System to Predict and Detect Elderly Falls using IoMT	2022	IoT fall dection system for at home older adult use. (mentions making better for drs but doesn’t ask them)	Tech	app	0	0	no	N	N	Y	N	N	N	N	N	N	N	1	0	1	0					Tech	0	1	0
Lightweight Network Based Real-time Anomaly Detection Method for Caregiving at Home	2022	at-home anomaly detection system	Tech	app	0	30	no	N	N	Y	N	N	N	N	N	N	N	1	0	1	0					Tech	0	1	0
Multi-head CNN and LSTM with Attention for User Status Estimation from Biometric Information	2022	at-home smart home classification analysis for measuring breathing and movement in uncontrolled environment	Tech	app	0	100	no	N	N	Y	N	N	N	N	N	N	N	1	0	1	0					Tech	0	1	0
An Iot Based Smart Monitoring System Detecting Patient Falls	2022	IoT fall dection system for at home older adult use. (mentions making better for drs but doesn’t ask them)	Tech	app	0	0	no	Y	N	Y	Y	N	N	N	N	N	N	3	0	2	1					Tech	0	2	1
IoT-Based Healthcare Remote Monitoring Platform for Elderly with Fog and Cloud Computing	2019	IoT application for at-home older adult monitoring	Tech	app	0	0	no	Y	Y	Y	N	N	N	N	N	N	N	3	0	3	0					Tech	0	3	0
A dynamic gray model prediction fall detection signal analysis	2017	Fall detection device implementation using a wearable	Tech	app	0	unspecified	no	N	N	Y	N	N	N	N	N	N	N	1	0	1	0					Tech	0	1	0
Heuristic Application System on Pose Detection of Elderly Activity Using Machine Learning in Real-Time	2022	Investigates the feasibility of at-home data collection for older adults	Tech	app	0	unspecified	no	Y	N	Y	N	N	N	N	N	N	N	2	0	2	0					Tech	0	2	0
AICARE: Health Abnormality Detection of Elderly Automatically Using Deep Learning	2022	surveillance action recognition camera system	Tech	app	0	unspecified	no	Y	N	Y	N	N	N	N	N	N	Y	3	1	2	0					Tech	1	2	0
Toward an ElderCare Living Lab for Sensor-Based Health Assessment and Physical Therapy	2017	developing the next iteration of a multi-sensor collection system for older adults	Tech	app	0	0	no	Y	Y	N	Y	N	N	N	N	N	Y	4	1	2	1					Tech	1	2	1
FedHome: Cloud-Edge based Personalized Federated Learning for In-Home Health Monitoring	2020	Multi-home privacy device that keeps patient data locally	Tech	app	0	57	no	N	N	Y	Y	N	N	N	N	N	Y	3	1	1	1					Tech	1	1	1
Cascaded WLAN-FWA Networking and Computing Architecture for Pervasive In-Home Healthcare	2021	Application for better wireless connection between smart home and hospital	Tech	app	0	0	no	Y	N	Y	N	N	N	N	N	N	Y	3	1	2	0					Tech	1	2	0
When Healthcare Meets Off-the-Shelf WiFi: A Non-Wearable and Low-Costs Approach for In-Home Monitoring	2020	Non wearable off the shelf sensors for detecting pose and breathing rate	Tech	app	0	11		Y	Y	Y	Y	N	N	N	N	N	Y	5	1	3	1					Tech	1	3	1
PDS: Deduce Elder Privacy from Smart Homes	2019	Investigation into how smart home systems could be fairly easily hacked.	Tech	app	0	3	no	N	N	Y	Y	N	N	N	N	N	Y	3	1	1	1					Tech	1	1	1
Vision-Based Gait Analysis for Senior Care	2018	application of vision based gait analysis in the home (CVPR defence)	tech	app	0	11	no	Y	N	Y	N	N	N	N	N	N	N	2	0	2	0					tech	0	2	0
	3
																		0

## Sheet: Chart Construction
Medical or Tech	Usability	Acessibility	Reliability	Privacy	Control	Stigma	Lack of Human Response	Burden to Others	Lack of Percieved Need	Affordability															Type	Average Score	Count
All	All, for all of these, the question is do they come across this issue?	All	All	All	All	All	All	All	All	All															Multi-disciplinary	5.43	32
both	N	N	Y	N	N	N	N	N	N	Y															Application	3.5	28
both	Y	Y	Y	Y	N	Y	N	N	N	Y															Technical	2.68	58
both	Y	Y	Y	Y	N	Y	Y	Y	N	N
both	Y	Y	Y	N	Y	N	N	Y	N	N
both	Y	Y	Y	Y	Y	N	Y	Y	N	Y
both	Y	Y	Y	N	N	Y	N	N	Y	Y
Both	Y	Y	Y	N	N	N	N	N	N	N
both	Y	Y	N	Y	Y	N	N	Y	Y	Y
both	Y	N	Y	Y	Y	Y	N	N	N	N
both	Y	N	Y	N	N	N	N	N	N	N															Research Team Type	Application (5 Metrics)	Technical (3 Metrics)	Multi-disciplinary (2 Metrics)
both	Y	N	Y	N	N	N	N	N	N	N															Multi-disciplinary Score (n = 17)	36.25	87.5	50
Both	Y	Y	Y	Y	Y	N	Y	Y	N	Y															Application Score (n = 14)	21.4	52.3	42.5
Both	Y	Y	Y	Y	N	N	N	Y	N	Y															Technical Score (n = 29)	6.8	63.2	22.4
Both	Y	Y	Y	Y	Y	N	Y	Y	N	Y
both	Y	Y	Y	N	N	N	N	Y	N	N
both	Y	Y	Y	Y	Y	Y	N	Y	N	Y
	0.9375	0.75	0.9375	0.5625	0.4375	0.3125	0.25	0.5625	0.125	0.5625
medical		N	N	N	N	N	N	N	N	N
medical	Y	Y	N	Y	Y	N	N	N	N	Y
medical	Y	Y	N	N	Y	N	N	Y	Y	Y
medical	Y	Y	Y	N	N	N	N	N	Y	N
medical	Y	Y	N	N	N	N	N	N	N	N
medical	Y	Y	Y	Y	N	N	N	N	N	Y
medical	Y	N	N	Y	N	N	N	N	N	N
medical	N	N	N	N	Y	N	N	Y	Y	N
medical	Y	N	Y	N	N	N	Y	N	N	N
medical	N	N	Y	Y	Y	Y	N	N	N	Y
medical	Y	N	N	Y	Y	N	N	N	Y	N
medical	Y	N	Y	N	N	N	N	N	N	N
Medical	N	Y	N	Y	N	Y	N	N	N	Y
medical	Y	N	Y	Y	N	N	N	N	Y	N
	0.769231	0.428571	0.428571	0.5	0.357143	0.142857	0.0714286	0.142857	0.357143	0.357143
Tech	Y	Y	N	Y	Y	N	N	N	N	N
Tech	Y	N	N	Y	N	N	N	N	N	N
Tech	Y	N	Y	N	N	N	N	Y	N	N
Tech	Y	Y	N	N	N	N	N	N	Y	Y
Tech	Y	N	Y	N	Y	N	N	N	N	Y
Tech	Y	N	Y	N	N	N	N	N	N	N
Tech	Y	Y	Y	N	Y	N	N	N	N	N
Tech	N	N	Y	N	N	N	N	N	N	N
Tech	N	N	Y	N	N	N	N	N	N	N
tech	Y	Y	Y	N	N	N	N	N	N	N
Tech	Y	N	Y	N	N	N	N	N	N	N
Tech	Y	Y	Y	N	Y	N	N	N	N	N
Tech	Y	N	Y	N	N	N	N	N	N	N
Tech	Y	Y	Y	Y	Y	N	N	N	N	N
Tech	Y	N	Y	N	N	N	N	N	N	N
Tech	N	N	Y	N	N	N	N	N	N	N
Tech	N	N	Y	N	N	N	N	N	N	N
Tech	N	N	Y	N	N	N	N	N	N	N
Tech	Y	N	Y	Y	N	N	N	N	N	N
Tech	Y	Y	Y	N	N	N	N	N	N	N
Tech	N	N	Y	N	N	N	N	N	N	N
Tech	Y	N	Y	N	N	N	N	N	N	N
Tech	Y	N	Y	N	N	N	N	N	N	Y
Tech	Y	Y	N	Y	N	N	N	N	N	Y
Tech	N	N	Y	Y	N	N	N	N	N	Y
Tech	Y	N	Y	N	N	N	N	N	N	Y
Tech	Y	Y	Y	Y	N	N	N	N	N	Y
Tech	N	N	Y	Y	N	N	N	N	N	Y
tech	Y	N	Y	N	N	N	N	N	N	N
	0.724138	0.310345	0.862069	0.275862	0.172414	0	0	0.0344828	0.0344828	0.275862
	Technical	Technical	Technical	Both	Both	Application	Application	Application	Application	Application
Team Type	Usability	Acessibility	Reliability	Privacy	Control	Stigma	Lack of Human Response	Burden to Others	Lack of Percieved Need	Affordability
Technical	0.724138	0.310345	0.862069	0.275862	0.172414	0	0	0.0344828	0.0344828	0.275862
Application	0.769231	0.428571	0.428571	0.5	0.357143	0.142857	0.0714286	0.142857	0.357143	0.357143
Multi-disciplinary	0.9375	0.75	0.9375	0.5625	0.4375	0.3125	0.25	0.5625	0.125	0.5625
Both	0.9375	0.75	0.9375	0.5625	0.4375	0.3125	0.25	0.5625	0.125	0.5625

## Sheet: Sucessful Projects
Papers (1-30 pubmed) (31 - 55 IEEE Explore) (56 onwards: Arxiv)	Year	Summary	Medical or Tech	Review of opinion or Unique application	no drs involved	no participants involved	Participant recommendations used?	Usability	Acessibility	Reliability	Stigma	Control	Privacy	Lack of Human Response	Burden to Others	Lack of Percieved Need	Affordability
SPHERE	2018	HEMISPHERE Study: SPHERE system installed for nhs adults for continuous behaviour monitoring.	both	app	1 focus group worth	30	yes	Y	Y	Y	Y	Y	Y	Y	Y	N	Y
HALLEY	2023	Looking into how smart homes and monitoring can be made economically viable (Another success example known as Halley)	Both	review	unspecified	unspecified	yes	Y	Y	Y	N	Y	Y	Y	Y	N	Y
CAL: A Smart Home Environment for Monitoring Cognitive Decline	2018	Smart home network of systems developed for application, another EXAMPLE OF SUCCESS	Tech	app	0	0	no	Y	Y	Y	N	Y	Y	Y	N	N	Y
